# Supplementary material for: Engaging with change: Information and communication technology professionals’ perspectives on change at the mid-point in the UK/EU Brexit process
Source: PLoS One. 2020 Jan 6;15(1):e0227089. doi: 10.1371/journal.pone.0227089 (PMC6944360; doi:10.1371/journal.pone.0227089)
Supplement: S2 Table — (XLS) [file pone.0227089.s005.xls]

## Sheet: Question 1
What is your age?	What is your age?	What is your age?	What is your age?
Answer Options	Answer Options	Response Percent	Response Count
18 to 24	18 to 24	0.025	6
25 to 34	25 to 34	0.155	38
35 to 44	35 to 44	0.17	42
45 to 54	45 to 54	0.23	56
55 to 64	55 to 64	0.145	36
65 to 74	65 to 74	0.015	4
75 or older	75 or older	0.005	1
Prefer not to say		0.255	62
			245
