# Supplementary material for: Engaging with change: Information and communication technology professionals’ perspectives on change at the mid-point in the UK/EU Brexit process
Source: PLoS One. 2020 Jan 6;15(1):e0227089. doi: 10.1371/journal.pone.0227089 (PMC6944360; doi:10.1371/journal.pone.0227089)
Supplement: S3 Table — (XLS) [file pone.0227089.s006.xls]

## Sheet: Question 1
Which is the country/region that most closely defines your nationality?	Which is the country/region that most closely defines your nationality?	Which is the country/region that most closely defines your nationality?	Which is the country/region that most closely defines your nationality?
Answer Options	Answer Options	Response Percent	Response Count
UK	UK	0.59	146
EU excluding UK	England	0.1	23
Rest of World	Gibraltar	0.11	27
Other	Isle of Man	0.2	49
			245
